# Supplementary material for: The Cost-Effectiveness of Avatrombopag Versus Eltrombopag and Romiplostim in the Treatment of Patients with Immune Thrombocytopenia in the UK
Source: J Mark Access Health Policy. 2025 Mar 24;13(2):11. doi: 10.3390/jmahp13020011 (PMC12015888; doi:10.3390/jmahp13020011)
Supplement: Supplementary file 1 [file jmahp-13-00011-s001.zip]

Archive with 1 entries (1 files):
- jmahp-3287194-supplementary.pdf
